# Supplementary material for: Genome-wide identification, characterization, and evolutionary analysis of flowering genes in radish (Raphanus sativus L.)
Source: BMC Genomics. 2017 Dec 19;18:981. doi: 10.1186/s12864-017-4377-z (PMC5738175; doi:10.1186/s12864-017-4377-z)
Supplement: Supplementary file 1 — Raphanus sativus flowering genes. (XLS 46 kb) [file 12864_2017_4377_MOESM1_ESM.xls]

## Sheet: Sheet1
	PHOTOPERIOD PATHWAY, CIRCADIAN CLOCK, LIGHT SIGNALING
	GIBBERELLIN SIGNALING and METABOLISM
	VERNALIZATION and AUTONOMOUS PATHWAYS
	MERISTEM RESPONSE and DEVELOPMENT
	Gene name	Gene number in A. thaliana	Gene number in radish
	LHY (LATE ELONGATED HYPOCOTYL)	AT1G01060	Rsa10012601
	NFYA1/HAP2A (NUCLEAR FACTOR Y, SUBUNIT A1/HEME ACTIVATED PROTEIN 2A)	AT5G12840	Rsa10000811 Rsa10025112
	AGL15 (AGAMOUS-LIKE 15)	AT5G13790	Rsa10001766 Rsa10036157
	PHYE (PHYTOCHROME E)	AT4G18130	Rsa10003205
	NFYC1/HAP5A (NUCLEAR TRANSCRIPTION FACTOR Y SUBUNIT C-1/HEME ACTIVATED PROTEIN 5A)	AT3G48590	Rsa10003695 Rsa10042081
	SRR1 (SENSITIVITY TO RED LIGHT REDUCED 1)	AT5G59560	Rsa10003963 Rsa10027352
	SPA2 (SPA1-RELATED 2)	AT4G11110	Rsa10004638
	PRR9 (PSEUDO-RESPONSE REGULATOR 9)	AT2G46790	Rsa10006339 Rsa10009861
	CDF3 (CYCLING DOF FACTOR 3)	AT3G47500	Rsa10007767
	LUX/PCL1 (LUX ARRHYTHMO/PHYTOCLOCK 1)	AT3G46640	Rsa10007823 Rsa10007663
	PRR7 (PSEUDO-RESPONSE REGULATOR 7)	AT5G02810	Rsa10008771 Rsa10007920
	CDF5 (CYCLING DOF FACTOR 5)	AT1G69570	Rsa10009779 Rsa10024501
	CCA1 (CIRCADIAN CLOCK ASSOCIATED 1)	AT2G46830	Rsa10009871
	RFI2 (RED AND FAR-RED INSENSITIVE 2)	AT2G47700	Rsa10009930
	WNK1 ((WITH NO LYSINE (K) 1))	AT3G04910	Rsa10010104 Rsa10043095
	ELF4 (EARLY FLOWERING 4)	AT2G40080	Rsa10011450 Rsa10039060 Rsa10022538 Rsa10017747
	CHE	AT5G08330	Rsa10013495 Rsa10036371 Rsa10024925
	TEM2 (TEMPRANILLO 2)	AT1G68840	Rsa10014112
	FT (FLOWERING LOCUS T)	AT1G65480	Rsa10015765 Rsa10033877
	CUL4 (CULLIN 4)	AT5G46210	Rsa10016239 Rsa10017228
	NFYB2/HAP3B (NUCLEAR FACTOR Y, SUBUNIT B2/HEME ACTIVATED PROTEIN 3B)	AT5G47640	Rsa10016349 Rsa10017295
	COP1 (CONSTITUTIVE PHOTOMORPHOGENIC 1)	AT2G32950	Rsa10016703
	CIR1 (CIRCADIAN 1)	AT5G37260	Rsa10016855
	PHYC (PHYTOCHROME C)	AT5G35840	Rsa10016875
	PRR5 (PSEUDO-RESPONSE REGULATOR 5)	AT5G24470	Rsa10018279
	CDF1 (CYCLING DOF FACTOR 1)	AT5G62430	Rsa10019598 Rsa10042159
	NFYC3/HAP5C (NUCLEAR TRANSCRIPTION FACTOR Y SUBUNIT C-3/HEME ACTIVATED PROTEIN 5C)	AT1G08970	Rsa10019807 Rsa10041262
	ELF3 (EARLY FLOWERING 3)	AT2G25930	Rsa10020120 Rsa10023025
	PRR3 (PSEUDO-RESPONSE REGULATOR 3)	AT5G60100	Rsa10022711 Rsa10004101
	TOE2 (TARGET OF EAT 2)	AT5G60120	Rsa10022714 Rsa10004102
	COL5 (CONSTANS LIKE 5)	AT5G57660	Rsa10023788 Rsa10019345
	CKB3 (CASEIN KINASE II BETA CHAIN 3)	AT3G60250	Rsa10024059
	AGL18 (AGAMOUS-LIKE 18)	AT3G57390	Rsa10024243 Rsa10030845 Rsa10004680
	CIB1 (CRYPTOCHROME INTERACTING Bhlh	AT4G34530	Rsa10026594
	SPA4 (SPA1-RELATED 4)	AT1G53090	Rsa10027475
	TIC (TIME FOR COFFEE)	AT3G22380	Rsa10028040 Rsa10042364 Rsa10006032
	SMZ (SCHLAFMUTZE)	AT3G54990	Rsa10028251
	TOE1 (TARGET OF EAT 1)	AT2G28550	Rsa10028611 Rsa10013441
	AGL17 (AGAMOUS-LIKE 17)	AT2G22630	Rsa10029004 Rsa10010017
	LWD1/ATAN11 (LIGHT-REGULATED WD 1/ANTHOCYANIN11)	AT1G12910	Rsa10029033
	CRY1 (CRYPTOCHROME 1)	AT4G08920	Rsa10029400
	LKP2 (LOV KELCH PROTEIN 2)	AT2G18915	Rsa10031335 Rsa10031336 Rsa10031334
	SPA3 (SPA1-RELATED 3)	AT3G15354	Rsa10032185
	PRR1/TOC1	AT5G61380	Rsa10033632 Rsa10017933
	CDF2 (CYCLING DOF FACTOR 2)	AT5G39660	Rsa10035258 Rsa10007691
	FIO1 (FIONA1)	AT2G21070	Rsa10035549
	NFYC9 (NUCLEAR TRANSCRIPTION FACTOR Y SUBUNIT C-9)	AT1G54830	Rsa10037531
	PIF3 (PHYTOCHROME INTERACTING FACTOR 3)	AT1G09530	Rsa10037570 Rsa10028592
	PHYA (PHYTOCHROME A)	AT1G09570	Rsa10037574 Rsa10028588
	NFYA4 (NUCLEAR FACTOR Y, SUBUNIT A4)	AT2G34720	Rsa10038700 Rsa10043029
	NFYB1/HAP3A (NUCLEAR TRANSCRIPTION FACTOR Y SUBUNIT B-1/HEME ACTIVATED PROTEIN 3A)	AT2G38880	Rsa10038990 Rsa10017658
	SPA1 (SUPPRESSOR OF PHYA-105)	AT2G46340	Rsa10039480
	PFT1 (PHYTOCHROME AND FLOWERING TIME 1)	AT1G25540	Rsa10039958 Rsa10000928
	TEM1 (TEMPRANILLO 1)	AT1G25560	Rsa10039960 Rsa10040564
	GI (GIGANTEA)	AT1G22770	Rsa10040162 Rsa10001141
	CRY2 (CRYPTOCHROME 2)	AT1G04400	Rsa10041457 Rsa10017354
	LIP1 (LIGHT INSENSITIVE PERIOD 1)	AT5G64813	Rsa10041977 Rsa10022238
	PHYB (PHYTOCHROME B)	AT2G18790	Rsa10042572
	CO (CONSTANS)	AT5G15840	Rsa10043240
	CPS1/GA1 (ENT-COPALYL DIPHOSPHATE SYNTHETASE 1)	AT4G02780	Rsa10009519 Rsa10022500
	GA2/KS (GA REQUIRING 2/ENT-KAURENE SYNTHASE)	AT1G79460	Rsa10014915
	GA20ox1 (GIBBERELLIN 20-OXIDASE 1)	AT4G25420	Rsa10021849 Rsa10036693
	GA20ox2 (GIBBERELLIN 20-OXIDASE 2)	AT5G51810	Rsa10012733 Rsa10003523
	GA2ox1 (GIBBERELLIN 2-OXIDASE 1)	AT1G78440	Rsa10005751 Rsa10014995 Rsa10009342
	GA2ox2 (GIBBERELLIN 2-OXIDASE 2)	AT1G30040	Rsa10040376 Rsa10039722
	GA2ox3 (GIBBERELLIN 2-OXIDASE 3)	AT2G34555	Rsa10017004 Rsa10038682 Rsa10020575
	GA2ox4 (GIBBERELLIN 2-OXIDASE 4)	AT1G47990	Rsa10027665
	GA2ox6 (GIBBERELLIN 2-OXIDASE 6)	AT1G02400	Rsa10012570 Rsa10041531
	GA2ox7 (GIBBERELLIN 2-OXIDASE 7)	AT1G50960	Rsa10027569
	GA2ox8 (GIBBERELLIN 2-OXIDASE 8)	AT4G21200	Rsa10025534 Rsa10021152
	GA3ox1 (GIBBERELLIN 3-OXIDASE 1)	AT1G15550	Rsa10038017 Rsa10033124
	GA3ox2 (GIBBERELLIN 3-OXIDASE 2)	AT1G80340	Rsa10003420 Rsa10003234
	GID1A (GA INSENSITIVE DWARF1A)	AT3G05120	Rsa10010079
	GID1B (GA INSENSITIVE DWARF1B)	AT3G63010	Rsa10002349 Rsa10027754 Rsa10029727
	GID1C (GA INSENSITIVE DWARF1C)	AT5G27320	Rsa10009313
	MYB65	AT3G11440	Rsa10011153 Rsa10034630
	RGA (REPRESSOR OF GA1-3 1)	AT2G01570	Rsa10015653 Rsa10017322
	SLY1 (SLEEPY1)	AT4G24210	Rsa10021738
	AGL19 (AGAMOUS-LIKE 19)	AT4G22950	Rsa10014272 Rsa10025629 Rsa10004026
	ATGRP7	AT2G21660	Rsa10028941
	ATH1 (ARABIDOPSIS THALIANA HOMEOBOX 1)	AT4G32980	Rsa10002437 Rsa10037078
	ATX1 (ARABIDOPSIS TRITHORAX 1)	AT2G31650	Rsa10016600
	BRI1 (BRASSINOSTEROID INSENSITIVE 1)	AT4G39400	Rsa10026268 Rsa10027048
	CLF (CURLY LEAF)	AT2G23380	Rsa10010063
	Cstf64 ((CLEAVAGE STIMULATION FACTOR 64)	AT1G71800	Rsa10005312 Rsa10003906
	EFS (EARLY FLOWERING IN SHORT DAYS) also called SDG8 (SET DOMAIN GROUP 8)	AT1G77300	Rsa10030759 Rsa10024365
	ELF6 (EARLY FLOWERING 6)	AT5G04240	Rsa10005937
	ELF7 (EARLY FLOWERING 7)	AT1G79730	Rsa10007905
	EMF1 (EMBRYONIC FLOWER 1)	AT5G11530	Rsa10025059 Rsa10036262 Rsa10013691 Rsa10000547
	EMF2 (EMBRYONIC FLOWER 2)	AT5G51230	Rsa10005442 Rsa10015851 Rsa10003029 Rsa10032406
	FCA (FLOWERING TIME CONTROL PROTEIN ALPHA)	AT4G16280	Rsa10018878
	FES (FRIGIDA ESSENTIAL 1)	AT2G33835	Rsa10038633 Rsa10016973
	FLC (FLOWERING LOCUS C) also called FLF (FLOWERING LOCUS F) and AGL25 (AGAMOUS LIKE 25)	AT5G10140	Rsa10036313 Rsa10013589 Rsa10024990
	FLD (FLOWERING LOCUS D)	AT3G10390	Rsa10042861
	FLK (FLOWERING LATE KH MOTIF)	AT3G04610	Rsa10043111
	FPA	AT2G43410	Rsa10039278 Rsa10024119
	FRI (FRIGIDA)	AT4G00650	Rsa10014844 Rsa10032396
	FVE	AT2G19520	Rsa10031295 Rsa10028837 Rsa10025915 Rsa10018994
	FY	AT5G13480	Rsa10036170 Rsa10025150
	HUA2 (HUA is the full name, means flower in Chinese)	AT5G23150	Rsa10019682 Rsa10018380
	HUB1 (HISTONE MONOUBIQUITINATION 1)	AT2G44950	Rsa10039386 Rsa10006236
	HUB2 (HISTONE MONOUBIQUITINATION 2)	AT1G55250	Rsa10012175
	LD (LUMINIDEPENDENS)	AT4G02560	Rsa10007500
	PIE1 (PHOTOPERIOD INDEPENDENT EARLY FLOWERING 1)	AT3G12810	Rsa10013009
	REF6 (RELATIVE OF EARLY FLOWERING 6)	AT3G48430	Rsa10041634 Rsa10003703
	SEF (SERRATED LEAVES AND EARLY FLOWERING)	AT5G37055	Rsa10032776
	UBC1 (UBIQUITIN CONJUGATING ENZYME 1)	AT1G14400	Rsa10041006 Rsa10033200
	UBC2 (UBIQUITIN CONJUGATING ENZYME 2)	AT2G02760	Rsa10020685 Rsa10015570 Rsa10007621
	UBP26 (UBIQUITIN-SPECIFIC PROTEASE 26)	AT3G49600	Rsa10032844 Rsa10000900
	VIL1 (VERNALIZATION INSENSTIVE 3 LIKE 1) also called VRN5 (VERNALIZATION 5)	AT3G24440	Rsa10010265
	VIN3 (VERNALIZATION INSENSITIVE 3)	AT5G57380	Rsa10019363
	VIP4 (VERNALIZATION INDEPENDENCE 4)	AT5G61150	Rsa10033640 Rsa10019658
	VIP5 (VERNALIZATION INDEPENDENCE 5)	AT1G61040	Rsa10005164
	VIP6 (VERNALIZATION INDEPENDENCE 6) also called EARLY FLOWERING 8 (ELF8)	AT2G06210	Rsa10041690
	VRN1 (VERNALIZATION 1)	AT3G18990	Rsa10035104 Rsa10031896 Rsa10042499
	VRN2 (VERNALIZATION 2)	AT4G16845	Rsa10021348
	MAF4 (MADS AFFECTING FLOWERING 4) also called AGL69 (AGAMOUS LIKE 69)	AT5G65070	Rsa10041961 Rsa10016138 Rsa10016139
	MAF5 (MADS AFFECTING FLOWERING 5) also called AGL68 (AGAMOUS LIKE 68)	AT5G65080
	AGL24 (AGAMOUS-LIKE 24)	AT4G24540	Rsa10021770 Rsa10036639
	AP1 (APETALA1)	AT1G69120	Rsa10014145 Rsa10009795 Rsa10024463
	FD (FLOWERING LOCUS D)	AT4G35900	Rsa10026866 Rsa10026475 Rsa10037232
	FUL (FRUITFUL)	AT5G60910	Rsa10033648 Rsa10019670 Rsa10001156
	LFY (LEAFY)	AT5G61850	Rsa10019631 Rsa10042200
	LMI1 (LATE MERISTEM IDENTITY 1)	AT5G03790	Rsa10008822 Rsa10005904 Rsa10008344
	PNY (PENNYWISE)	AT5G02030	Rsa10007991 Rsa10008744
	SAP18 (SIN3-ASSOCIATED POLYPEPTIDE 18)	AT2G45640	Rsa10039425 Rsa10026175
	SEP3 (SEPALLATA 3)	AT1G24260	Rsa10039896 Rsa10040518
	SOC1 (SUPPRESSOR OF OVEREXPRESSION OF CONSTANS)	AT2G45660	Rsa10039427 Rsa10006202
	SPL15 (SQUAMOSA PROMOTER BINDING PROTEIN-LIKE 15)	AT3G57920	Rsa10029494 Rsa10004652
	SPL3 (SQUAMOSA PROMOTER BINDING PROTEIN-LIKE 3)	AT2G33810	Rsa10016970 Rsa10004936
	SPL4 (SQUAMOSA PROMOTER BINDING PROTEIN-LIKE 4)	AT1G53160	Rsa10027473 Rsa10009118
	SPL5 (SQUAMOSA PROMOTER BINDING PROTEIN-LIKE 5)	AT3G15270	Rsa10034853
	SPL9 (SQUAMOSA PROMOTER BINDING PROTEIN-LIKE 9)	AT2G42200	Rsa10011266 Rsa10039188
	SVP (SHORT VEGETATIVE PHASE)	AT2G22540	Rsa10028999 Rsa10010012
	TFL1 (TERMINAL FLOWER 1)	AT5G03840	Rsa10008825 Rsa10008347 Rsa10005907
	ESD4 (EARLY IN SHORT DAYS 4)	AT4G15880	Rsa10015974 Rsa10018142
	FPF1 (FLOWERING PROMOTING FACTOR 1)	AT5G24860	Rsa10018247 Rsa10033730
	Jmj4 (JUMONJI 4)	AT4G20400	Rsa10004151 Rsa10021177
	TFL2 (TERMINAL FLOWER 2) also called LHP1 (LIKE HETEROCHROMATIN 1)	AT5G17690	Rsa10015132 Rsa10023358
