# Supplementary material for: Genome-wide identification, characterization, and evolutionary analysis of flowering genes in radish (Raphanus sativus L.)
Source: BMC Genomics. 2017 Dec 19;18:981. doi: 10.1186/s12864-017-4377-z (PMC5738175; doi:10.1186/s12864-017-4377-z)
Supplement: Supplementary file 2 — Raphanus sativus flowering genes lost during evolution as well as functionally redundant genes. ‘--’ indicates a lack of functionally redundant genes. (XLS 26 kb) [file 12864_2017_4377_MOESM2_ESM.xls]

## Sheet: Sheet1
	PHOTOPERIOD PATHWAY, CIRCADIAN CLOCK, LIGHT SIGNALING
	GIBBERELLIN SIGNALING and METABOLISM
	VERNALIZATION and AUTONOMOUS PATHWAYS
	MERISTEM RESPONSE and DEVELOPMENT
	Gene name	Gene number	Functional redundancy genes
	ZTL (ZEITLUPE)	AT5G57360	LKP2
	FKF1 (FLAVIN BINDING, KELCH REPEAT, F-BOX 1)	AT1G68050	LKP2
	NFYC2/HAP5B (NUCLEAR TRANSCRIPTION FACTOR Y SUBUNIT C-2/HEME ACTIVATED PROTEIN 5B)	AT1G56170	NFYC1/NFYC3/NFYC9
	NFYB3/HAP3C (NUCLEAR FACTOR Y, SUBUNIT B3/HEME ACTIVATED PROTEIN 3C)	AT4G14540	NFYB2
	PHYD (PHYTOCHROME D)	AT4G16250	PHYB
	SNZ (SCHNARCHZAPFEN)	AT2G39250	SMZ
	LWD2 (LIGHT-REGULATED WD 2)	AT3G26640	LWD1
	TSF (TWIN SISTER OF FT)	AT4G20370	FT
	Cstf77 (CLEAVAGE STIMULATION FACTOR 77)	AT1G17760	--
	SDG26 (SET DOMAIN GROUP 26)	AT1G76710	--
	ESD1 (EARLY IN SHORT DAYS 1) also called ACTIN RELATED PROTEIN 6 (ARP6)	AT3G33520	--
	FWA (FLOWERING WAGENINGEN)	AT4G25530	--
	VIP3 (VERNALIZATION INDEPENDENCE 3)	AT4G29830	VIP4/VIP5/VIP6
	FRL1 (FRIGIDA LIKE 1)	AT5G16320	FRI
	MAF1 (MADS AFFECTING FLOWERING 1) also called FLM (FLOWERING LOCUS M) and AGL27 (AGAMOUS LIKE 27)	AT1G77080	MAF4/MAF5
	MAF2 (MADS AFFECTING FLOWERING 2) also called AGL31 (AGAMOUS LIKE 31)	AT5G65050	MAF4/MAF5
	MAF3 (MADS AFFECTING FLOWERING 3) also called AGL70 (AGAMOUS LIKE 70)	AT5G65060	MAF4/MAF5
	CAL (CAULIFLOWER)	AT1G26310	FUL
	PNF (POUND-FOOLISH)	AT2G27990	--
	GAI (GIBBERELLIC ACID INSENSITIVE)	AT1G14920	RGA
	MYB33 (MYB DOMAIN PROTEIN 33)	AT5G06100	MYB65
