# Supplementary material for: Genome-wide identification, characterization, and evolutionary analysis of flowering genes in radish (Raphanus sativus L.)
Source: BMC Genomics. 2017 Dec 19;18:981. doi: 10.1186/s12864-017-4377-z (PMC5738175; doi:10.1186/s12864-017-4377-z)
Supplement: Supplementary file 3 — Flowering genes identified in Raphanus sativus, Brassica oleracea, and Brassica rapa. (XLS 64 kb) [file 12864_2017_4377_MOESM3_ESM.xls]

## Sheet: Sheet1
	PHOTOPERIOD PATHWAY, CIRCADIAN CLOCK, LIGHT SIGNALING
	GIBBERELLIN SIGNALING and METABOLISM
	VERNALIZATION and AUTONOMOUS PATHWAYS
	MERISTEM RESPONSE and DEVELOPMENT
	Gene name	Gene code in Arabidopsis thaliana	Gene number in Raphanus sativus	Gene code in Brassica oleracea	Gene code in Brassica rapa
	LHY (LATE ELONGATED HYPOCOTYL)	AT1G01060	Rsa10012601	Bol040722	Bra031884
	AGL15 (AGAMOUS-LIKE 15)	AT5G13790	Rsa10001766 Rsa10036157	Bol034251 Bol043407	Bra006214 Bra008802
	AGL17 (AGAMOUS-LIKE 17)	AT2G22630	Rsa10029004 Rsa10010017	Bol031749	Bra030222 Bra039921
	AGL18 (AGAMOUS-LIKE 18)	AT3G57390	Rsa10024243 Rsa10030845 Rsa10004680	Bol045494 Bol011058 Bol007579	Bra007324 Bra014628 Bra003279 Bra019018 Bra003278
	CCA1 (CIRCADIAN CLOCK ASSOCIATED 1)	AT2G46830	Rsa10009871	Bol004898	Bra004503
	CDF1 (CYCLING DOF FACTOR 1)	AT5G62430	Rsa10019598 Rsa10042159	Bol020686	Bra029261 Bra010082
	CDF2 (CYCLING DOF FACTOR 2)	AT5G39660	Rsa10035258 Rsa10007691	Bol012151 Bol036466	Bra025655 Bra028437
	CDF3 (CYCLING DOF FACTOR 3)	AT3G47500	Rsa10007767	Bol024886	Bra018141
	CDF5 (CYCLING DOF FACTOR 5)	AT1G69570	Rsa10009779 Rsa10024501	Bol023918 Bol017351	Bra003994 Bra004396
	CHE	AT5G08330	Rsa10013495 Rsa10036371 Rsa10024925	Bol043799 Bol008817	Bra009338 Bra005984
	CIB1 (CRYPTOCHROME INTERACTING Bhlh	AT4G34530	Rsa10026594	Bol013674 Bol034680	Bra011540 Bra034636
	CIR1 (CIRCADIAN 1)	AT5G37260	Rsa10016855	Bol024736	Bra039503
	CKB3 (CASEIN KINASE II BETA CHAIN 3)	AT3G60250	Rsa10024059	Bol023832 Bol044525	Bra003407 Bra007520
	CO (CONSTANS)	AT5G15840	Rsa10043240	Bol030488 Bol030489 Bol021256	Bra008669 Bra023541 Bra008668
	COL5 (CONSTANS LIKE 5)	AT5G57660	Rsa10023788 Rsa10019345	Bol012197 Bol014211	Bra020425 Bra002709
	COP1 (CONSTITUTIVE PHOTOMORPHOGENIC 1)	AT2G32950	Rsa10016703	Bol013495	Bra021818 Bra005541
	CRY1 (CRYPTOCHROME 1)	AT4G08920	Rsa10029400	Bol005206	Bra037880
	CRY2 (CRYPTOCHROME 2)	AT1G04400	Rsa10041457 Rsa10017354	Bol011592 Bol040890	Bra030568 Bra015313
	CUL4 (CULLIN 4)	AT5G46210	Rsa10016239 Rsa10017228	Bol006338 Bol032106 Bol022796	Bra022023 Bra017569 Bra025031
	ELF3 (EARLY FLOWERING 3)	AT2G25930	Rsa10020120 Rsa10023025	Bol045737 Bol026498	Bra007774 Bra034284
	ELF4 (EARLY FLOWERING 4)	AT2G40080	Rsa10011450 Rsa10039060 Rsa10022538 Rsa10017747	Bol025382 Bol016795 Bol020461 Bol016797	Bra017035 Bra000165 Bra004991
	FIO1 (FIONA1)	AT2G21070	Rsa10035549	Bol006746	Bra030323
	FKF1 (FLAVIN BINDING, KELCH REPEAT, F-BOX 1)	AT1G68050
	FT (FLOWERING LOCUS T)	AT1G65480	Rsa10015765 Rsa10033877	Bol045330 Bol012573	Bra022475 Bra004117 Bra015710
	GI (GIGANTEA)	AT1G22770	Rsa10040162 Rsa10001141	Bol023541	Bra024536
	LIP1 (LIGHT INSENSITIVE PERIOD 1)	AT5G64813	Rsa10041977 Rsa10022238		Bra024329 Bra037797
	LKP2 (LOV KELCH PROTEIN 2)	AT2G18915	Rsa10031335 Rsa10031336 Rsa10031334	Bol041567 Bol041559 Bol041568	Bra038831 Bra038830 Bra038832
	LUX/PCL1 (LUX ARRHYTHMO/PHYTOCLOCK 1)	AT3G46640	Rsa10007823 Rsa10007663	Bol018767 Bol041401	Bra033809 Bra018204
	LWD1/ATAN11 (LIGHT-REGULATED WD 1/ANTHOCYANIN11)	AT1G12910	Rsa10029033	Bol031394	Bra019798 Bra026947
	LWD2 (LIGHT-REGULATED WD 2)	AT3G26640
	NFYA1/HAP2A (NUCLEAR FACTOR Y, SUBUNIT A1/HEME ACTIVATED PROTEIN 2A)	AT5G12840	Rsa10000811 Rsa10025112	Bol043485 Bol034203 Bol003552	Bra008878 Bra006165 Bra023378
	NFYA4 (NUCLEAR FACTOR Y, SUBUNIT A4)	AT2G34720	Rsa10038700 Rsa10043029	Bol027383	Bra005397
	NFYB1/HAP3A (NUCLEAR TRANSCRIPTION FACTOR Y SUBUNIT B-1/HEME ACTIVATED PROTEIN 3A)	AT2G38880	Rsa10038990 Rsa10017658	Bol020392 Bol017845	Bra005074 Bra000103
	NFYB2/HAP3B (NUCLEAR FACTOR Y, SUBUNIT B2/HEME ACTIVATED PROTEIN 3B)	AT5G47640	Rsa10016349 Rsa10017295	Bol018903 Bol014881	Bra017473 Bra022147
	NFYB3/HAP3C (NUCLEAR FACTOR Y, SUBUNIT B3/HEME ACTIVATED PROTEIN 3C)	AT4G14540
	NFYC1/HAP5A (NUCLEAR TRANSCRIPTION FACTOR Y SUBUNIT C-1/HEME ACTIVATED PROTEIN 5A)	AT3G48590	Rsa10003695 Rsa10042081	Bol019372 Bol037420	Bra038636 Bra018046
	NFYC2/HAP5B (NUCLEAR TRANSCRIPTION FACTOR Y SUBUNIT C-2/HEME ACTIVATED PROTEIN 5B)	AT1G56170		Bol038982	Bra003334
	NFYC3/HAP5C (NUCLEAR TRANSCRIPTION FACTOR Y SUBUNIT C-3/HEME ACTIVATED PROTEIN 5C)	AT1G08970	Rsa10019807 Rsa10041262	Bol022155 Bol006575	Bra031651 Bra030749
	NFYC9 (NUCLEAR TRANSCRIPTION FACTOR Y SUBUNIT C-9)	AT1G54830	Rsa10037531	Bol041248	Bra018589
	PFT1 (PHYTOCHROME AND FLOWERING TIME 1)	AT1G25540	Rsa10039958 Rsa10000928	Bol023664 Bol024977	Bra011001 Bra024737
	PHYA (PHYTOCHROME A)	AT1G09570	Rsa10037574 Rsa10028588	Bol036824 Bol006595	Bra020013 Bra031672
	PHYB (PHYTOCHROME B)	AT2G18790	Rsa10042572	Bol036891 Bol022961	Bra022192
	PHYC (PHYTOCHROME C)	AT5G35840	Rsa10016875	Bol006182	Bra039485
	PHYD (PHYTOCHROME D)	AT4G16250
	PHYE (PHYTOCHROME E)	AT4G18130	Rsa10003205	Bol003968	Bra013286
	PIF3 (PHYTOCHROME INTERACTING FACTOR 3)	AT1G09530	Rsa10037570 Rsa10028592	Bol006593 Bol036829	Bra031668 Bra020017
	PRR1/TOC1	AT5G61380	Rsa10033632 Rsa10017933	Bol017021 Bol036283	Bra012964 Bra035933
	PRR3 (PSEUDO-RESPONSE REGULATOR 3)	AT5G60100	Rsa10022711 Rsa10004101	Bol017253	Bra002512 Bra020263
	PRR5 (PSEUDO-RESPONSE REGULATOR 5)	AT5G24470	Rsa10018279	Bol022421 Bol036197 Bol016452	Bra009768 Bra029407 Bra036517
	PRR7 (PSEUDO-RESPONSE REGULATOR 7)	AT5G02810	Rsa10008771 Rsa10007920	Bol010087 Bol000769	Bra009565 Bra028861
	PRR9 (PSEUDO-RESPONSE REGULATOR 9)	AT2G46790	Rsa10006339 Rsa10009861	Bol021803 Bol004903	Bra040484 Bra004507
	RFI2 (RED AND FAR-RED INSENSITIVE 2)	AT2G47700	Rsa10009930	Bol001124	Bra004436
	SMZ (SCHLAFMUTZE)	AT3G54990	Rsa10028251	Bol044334 Bol008644	Bra007123
	SNZ (SCHNARCHZAPFEN)	AT2G39250
	SPA1 (SUPPRESSOR OF PHYA-105)	AT2G46340	Rsa10039480	Bol000920 Bol029585	Bra004545 Bra000420
	SPA2 (SPA1-RELATED 2)	AT4G11110	Rsa10004638	Bol006799	Bra035252
	SPA3 (SPA1-RELATED 3)	AT3G15354	Rsa10032185	Bol011142 Bol011887	Bra027259 Bra021100
	SPA4 (SPA1-RELATED 4)	AT1G53090	Rsa10027475	Bol026728	Bra038098
	SRR1 (SENSITIVITY TO RED LIGHT REDUCED 1)	AT5G59560	Rsa10003963 Rsa10027352	Bol015473 Bol017293 Bol017292	Bra020311 Bra002558 Bra002557
	TEM1 (TEMPRANILLO 1)	AT1G25560	Rsa10039960 Rsa10040564	Bol023665 Bol024976	Bra024735 Bra011002
	TEM2 (TEMPRANILLO 2)	AT1G68840	Rsa10014112	Bol028637	Bra038346
	TIC (TIME FOR COFFEE)	AT3G22380	Rsa10028040 Rsa10042364 Rsa10006032	Bol012022 Bol023259 Bol026557	Bra039947 Bra023830 Bra001866
	TOE1 (TARGET OF EAT 1)	AT2G28550	Rsa10028611 Rsa10013441	Bol008371 Bol032944	Bra011939 Bra000487
	TOE2 (TARGET OF EAT 2)	AT5G60120	Rsa10022714 Rsa10004102	Bol017251 Bol008932	Bra002510 Bra020262
	TSF (TWIN SISTER OF FT)	AT4G20370
	WNK1 ((WITH NO LYSINE (K) 1))	AT3G04910	Rsa10010104 Rsa10043095	Bol034127 Bol003134	Bra001129 Bra040414
	ZTL (ZEITLUPE)	AT5G57360
	UBC1 (UBIQUITIN CONJUGATING ENZYME 1)	AT1G14400	Rsa10041006 Rsa10033200	Bol029205 Bol031497	Bra016703 Bra026833
	AGL19 (AGAMOUS-LIKE 19)	AT4G22950	Rsa10014272 Rsa10025629 Rsa10004026	Bol014979 Bol010656 Bol042066	Bra019343 Bra020826
	ATGRP7	AT2G21660	Rsa10028941	Bol045859	Bra030284 Bra031210
	ATH1 (ARABIDOPSIS THALIANA HOMEOBOX 1)	AT4G32980	Rsa10002437 Rsa10037078	Bol013537 Bol033795	Bra011403 Bra037031
	ATX1 (ARABIDOPSIS TRITHORAX 1)	AT2G31650	Rsa10016600	Bol004528	Bra021721
	BRI1 (BraSSINOSTEROID INSENSITIVE 1)	AT4G39400	Rsa10026268 Rsa10027048	Bol018550 Bol028816 Bol016018	Bra033615 Bra011862 Bra010684
	CLF (CURLY LEAF)	AT2G23380	Rsa10010063	Bol031693	Bra032169
	Cstf64 ((CLEAVAGE STIMULATION FACTOR 64)	AT1G71800	Rsa10005312 Rsa10003906	Bol034935 Bol040101	Bra007985 Bra003913
	Cstf77 (CLEAVAGE STIMULATION FACTOR 77)	AT1G17760		Bol013249 Bol013251	Bra016588
	EFS (EARLY FLOWERING IN SHORT DAYS) also called SDG8 (SET DOMAIN GROUP 8)	AT1G77300	Rsa10030759 Rsa10024365	Bol027564	Bra015678
	ELF6 (EARLY FLOWERING 6)	AT5G04240	Rsa10005937	Bol009997	Bra009474 Bra009475
	ELF7 (EARLY FLOWERING 7)	AT1G79730	Rsa10007905	Bol010105	Bra009582
	EMF1 (EMBRYONIC FLOWER 1)	AT5G11530	Rsa10025059 Rsa10036262 Rsa10013691 Rsa10000547	Bol024712 Bol043563	Bra023327 Bra006104 Bra008955
	EMF2 (EMBRYONIC FLOWER 2)	AT5G51230	Rsa10005442 Rsa10015851 Rsa10003029 Rsa10032406		Bra015200 Bra022541 Bra029179
	ESD1 (EARLY IN SHORT DAYS 1) also called ACTIN RELATED PROTEIN 6 (ARP6)	AT3G33520		Bol001560
	FCA (FLOWERING TIME CONTROL PROTEIN ALPHA)	AT4G16280	Rsa10018878	Bol020251 Bol010223	Bra038446
	FES (FRIGIDA ESSENTIAL 1)	AT2G33835	Rsa10038633 Rsa10016973	Bol027301 Bol036994	Bra005468 Bra022958 Bra022957
	FLC (FLOWERING LOCUS C) also called FLF (FLOWERING LOCUS F) and AGL25 (AGAMOUS LIKE 25)	AT5G10140	Rsa10036313 Rsa10013589 Rsa10024990	Bol008758 Bol043693	Bra028599 Bra006051 Bra009055 Bra022771
	FLD (FLOWERING LOCUS D)	AT3G10390	Rsa10042861	Bol033877	Bra001357
	FLK (FLOWERING LATE KH MOTIF)	AT3G04610	Rsa10043111	Bol034145 Bol003110	Bra001111
	FPA	AT2G43410	Rsa10039278 Rsa10024119	Bol030000 Bol044497	Bra004761 Bra007458
	FRI (FRIGIDA)	AT4G00650	Rsa10014844 Rsa10032396	Bol004294 Bol028107	Bra035723 Bra029192
	FRL1 (FRIGIDA LIKE 1)	AT5G16320		Bol019881	Bra008624
	FVE	AT2G19520	Rsa10031295 Rsa10028837 Rsa10025915 Rsa10018994	Bol029791 Bol044830 Bol022731 Bol020934	Bra031085 Bra040678 Bra036717 Bra011133
	FWA (FLOWERING WAGENINGEN)	AT4G25530		Bol039537	Bra013898
	FY	AT5G13480	Rsa10036170 Rsa10025150	Bol034237 Bol004272	Bra006202 Bra023416
	HUA2 (HUA is the full name, means flower in Chinese)	AT5G23150	Rsa10019682 Rsa10018380	Bol020639 Bol017084	Bra029359 Bra013022
	HUB1 (HISTONE MONOUBIQUITINATION 1)	AT2G44950	Rsa10039386 Rsa10006236	Bol030141 Bol021705	Bra040332 Bra004879
	HUB2 (HISTONE MONOUBIQUITINATION 2)	AT1G55250	Rsa10012175	Bol035191	Bra030874
	LD (LUMINIDEPENDENS)	AT4G02560	Rsa10007500	Bol016519	Bra018540
	MAF1 (MADS AFFECTING FLOWERING 1) also called FLM (FLOWERING LOCUS M) and AGL27 (AGAMOUS LIKE 27)	AT1G77080			Bra024350 Bra031888
	MAF2 (MADS AFFECTING FLOWERING 2) also called AGL31 (AGAMOUS LIKE 31)	AT5G65050
	MAF3 (MADS AFFECTING FLOWERING 3) also called AGL70 (AGAMOUS LIKE 70)	AT5G65060
	MAF4 (MADS AFFECTING FLOWERING 4) also called AGL69 (AGAMOUS LIKE 69)	AT5G65070	Rsa10041961 Rsa10016138 Rsa10016139		Bra031884 Bra024351
	MAF5 (MADS AFFECTING FLOWERING 5) also called AGL68 (AGAMOUS LIKE 68)	AT5G65080
	PIE1 (PHOTOPERIOD INDEPENDENT EARLY FLOWERING 1)	AT3G12810	Rsa10013009	Bol010265	Bra034727
	REF6 (RELATIVE OF EARLY FLOWERING 6)	AT3G48430	Rsa10041634 Rsa10003703	Bol037436	Bra018060
	SDG26 (SET DOMAIN GROUP 26)	AT1G76710		Bol027607	Bra015723
	SEF (SERRATED LEAVES AND EARLY FLOWERING)	AT5G37055	Rsa10032776	Bol016903 Bol025978	Bra002649 Bra006766
	UBC2 (UBIQUITIN CONJUGATING ENZYME 2)	AT2G02760	Rsa10020685 Rsa10015570 Rsa10007621	Bol015170 Bol007199	Bra026582 Bra024808 Bra017410
	UBP26 (UBIQUITIN-SPECIFIC PROTEASE 26)	AT3G49600	Rsa10032844 Rsa10000900	Bol037348 Bol006655 Bol006654	Bra017972 Bra019603
	VIL1 (VERNALIZATION INSENSTIVE 3 LIKE 1) also called VRN5 (VERNALIZATION 5)	AT3G24440	Rsa10010265	Bol013943	Bra015040
	VIN3 (VERNALIZATION INSENSITIVE 3)	AT5G57380	Rsa10019363	Bol014227 Bol026036	Bra020445 Bra006824
	VIP3 (VERNALIZATION INDEPENDENCE 3)	AT4G29830		Bol020942 Bol013020	Bra011139
	VIP4 (VERNALIZATION INDEPENDENCE 4)	AT5G61150	Rsa10033640 Rsa10019658	Bol036274 Bol007774	Bra035940 Bra029332
	VIP5 (VERNALIZATION INDEPENDENCE 5)	AT1G61040	Rsa10005164	Bol044161 Bol007364	Bra031459
	VIP6 (VERNALIZATION INDEPENDENCE 6) also called EARLY FLOWERING 8 (ELF8)	AT2G06210	Rsa10041690	Bol042560	Bra013162
	VRN1 (VERNALIZATION 1)	AT3G18990	Rsa10035104 Rsa10031896 Rsa10042499	Bol030990	Bra037544 Bra022376 Bra001729
	VRN2 (VERNALIZATION 2)	AT4G16845	Rsa10021348	Bol032823	Bra021078
	CPS1/GA1 (ENT-COPALYL DIPHOSPHATE SYNTHETASE 1)	AT4G02780	Rsa10009519 Rsa10022500	Bol006087 Bol030646	Bra036239 Bra000864
	GA2/KS (GA REQUIRING 2/ENT-KAURENE SYNTHASE)	AT1G79460	Rsa10014915	Bol038540	Bra035120
	GA20ox1 (GIBBERELLIN 20-OXIDASE 1)	AT4G25420	Rsa10021849 Rsa10036693	Bol039527 Bol042237	Bra013890 Bra019165
	GA20ox2 (GIBBERELLIN 20-OXIDASE 2)	AT5G51810	Rsa10012733 Rsa10003523	Bol045266 Bol029404	Bra022565 Bra028277
	GA2ox1 (GIBBERELLIN 2-OXIDASE 1)	AT1G78440	Rsa10005751 Rsa10014995 Rsa10009342	Bol018958 Bol027481	Bra008362 Bra035038 Bra035037
	GA2ox2 (GIBBERELLIN 2-OXIDASE 2)	AT1G30040	Rsa10040376 Rsa10039722	Bol008540 Bol005240 Bol022510	Bra030187 Bra032354 Bra010802
	GA2ox3 (GIBBERELLIN 2-OXIDASE 3)	AT2G34555	Rsa10017004 Rsa10038682 Rsa10020575	Bol027356 Bol036971 Bol037856	Bra021921 Bra005415
	GA2ox4 (GIBBERELLIN 2-OXIDASE 4)	AT1G47990	Rsa10027665	Bol043198	Bra032238
	GA2ox6 (GIBBERELLIN 2-OXIDASE 6)	AT1G02400	Rsa10012570 Rsa10041531	Bol040752	Bra030500 Bra033324
	GA2ox7 (GIBBERELLIN 2-OXIDASE 7)	AT1G50960	Rsa10027569	Bol005822	Bra030461
	GA2ox8 (GIBBERELLIN 2-OXIDASE 8)	AT4G21200	Rsa10025534 Rsa10021152	Bol011951 Bol024310	Bra038780 Bra020890
	GA3ox1 (GIBBERELLIN 3-OXIDASE 1)	AT1G15550	Rsa10038017 Rsa10033124	Bol038154 Bol031570	Bra026122 Bra026757
	GA3ox2 (GIBBERELLIN 3-OXIDASE 2)	AT1G80340	Rsa10003420 Rsa10003234	Bol040581	Bra008480
	GAI (GIBBERELLIC ACID INSENSITIVE)	AT1G14920
	RGA (REPRESSOR OF GA1-3 1)	AT2G01570	Rsa10015653 Rsa10017322	Bol004667 Bol018868	Bra024875 Bra017443
	GID1A (GA INSENSITIVE DWARF1A)	AT3G05120	Rsa10010079	Bol003160	Bra039460
	GID1B (GA INSENSITIVE DWARF1B)	AT3G63010	Rsa10002349 Rsa10027754 Rsa10029727	Bol014441 Bol010812 Bol045713	Bra040420 Bra003520 Bra007722
	GID1C (GA INSENSITIVE DWARF1C)	AT5G27320	Rsa10009313	Bol016668	Bra009970
	MYB33 (MYB DOMAIN PROTEIN 33)	AT5G06100
	MYB65	AT3G11440	Rsa10011153 Rsa10034630	Bol005908 Bol023199	Bra034842 Bra002042
	SLY1 (SLEEPY1)	AT4G24210	Rsa10021738	Bol009566	Bra013776
	SEP3 (SEPALLATA 3)	AT1G24260	Rsa10039896 Rsa10040518	Bol041762 Bol006148 Bol016009 Bol041761	Bra032814 Bra030032 Bra010955
	CAL (CAULIFLOWER)	AT1G26310		Bol024957	Bra011021
	SPL4 (SQUAMOSA PROMOTER BINDING PROTEIN-LIKE 4)	AT1G53160	Rsa10027473 Rsa10009118	Bol026725 Bol039134	Bra038101 Bra039656
	AP1 (APETALA1)	AT1G69120	Rsa10014145 Rsa10009795 Rsa10024463	Bol028615 Bol017332	Bra038326 Bra004007 Bra004361
	SVP (SHORT VEGETATIVE PHASE)	AT2G22540	Rsa10028999 Rsa10010012	Bol031759 Bol044741	Bra030228 Bra038511
	PNF (POUND-FOOLISH)	AT2G27990
	SPL3 (SQUAMOSA PROMOTER BINDING PROTEIN-LIKE 3)	AT2G33810	Rsa10016970 Rsa10004936	Bol027299 Bol037895 Bol036997	Bra021880 Bra005470 Bra022954
	SPL9 (SQUAMOSA PROMOTER BINDING PROTEIN-LIKE 9)	AT2G42200	Rsa10011266 Rsa10039188	Bol004847 Bol002678	Bra016891 Bra004674
	SAP18 (SIN3-ASSOCIATED POLYPEPTIDE 18)	AT2G45640	Rsa10039425 Rsa10026175	Bol030198 Bol029553	Bra004926
	SOC1 (SUPPRESSOR OF OVEREXPRESSION OF CONSTANS)	AT2G45660	Rsa10039427 Rsa10006202	Bol030200 Bol029556 Bol021742	Bra000393 Bra004928 Bra039324
	SPL5 (SQUAMOSA PROMOTER BINDING PROTEIN-LIKE 5)	AT3G15270	Rsa10034853	Bol011134 Bol011879	Bra027265 Bra021094
	SPL15 (SQUAMOSA PROMOTER BINDING PROTEIN-LIKE 15)	AT3G57920	Rsa10029494 Rsa10004652	Bol007052 Bol011022	Bra003305 Bra014599
	AGL24 (AGAMOUS-LIKE 24)	AT4G24540	Rsa10021770 Rsa10036639	Bol037657 Bol042174	Bra019221 Bra013812
	FD (FLOWERING LOCUS D)	AT4G35900	Rsa10026866 Rsa10026475 Rsa10037232	Bol018688 Bol029042 Bol029939	Bra017735 Bra010504 Bra011648
	PNY (PENNYWISE)	AT5G02030	Rsa10007991 Rsa10008744	Bol012818 Bol002386 Bol015254	Bra009618 Bra028883 Bra005703
	LMI1 (LATE MERISTEM IDENTITY 1)	AT5G03790	Rsa10008822 Rsa10005904 Rsa10008344	Bol005467 Bol010030 Bol015334	Bra009510 Bra028820
	TFL1 (TERMINAL FLOWER 1)	AT5G03840	Rsa10008825 Rsa10008347 Rsa10005907	Bol005471 Bol015337 Bol010027	Bra028815 Bra005783 Bra009508
	FUL (FRUITFUL)	AT5G60910	Rsa10033648 Rsa10019670 Rsa10001156	Bol007763 Bol017059 Bol036265	Bra029347 Bra035952 Bra012997
	LFY (LEAFY)	AT5G61850	Rsa10019631 Rsa10042200	Bol024846 Bol007801	Bra029305 Bra019619
	ESD4 (EARLY IN SHORT DAYS 4)	AT4G15880	Rsa10015974 Rsa10018142	Bol037224 Bol028268	Bra038062 Bra012758
	FPF1 (FLOWERING PROMOTING FACTOR 1)	AT5G24860	Rsa10018247 Rsa10033730	Bol022392 Bol036184	Bra009799 Bra036525
	Jmj4 (JUMONJI 4)	AT4G20400	Rsa10004151 Rsa10021177	Bol028347	Bra013461
	TFL2 (TERMINAL FLOWER 2) also called LHP1 (LIKE HETEROCHROMATIN 1)	AT5G17690	Rsa10015132 Rsa10023358	Bol000201 Bol019784 Bol021358	Bra013958 Bra023629
