# Supplementary material for: Genome-wide identification, characterization, and evolutionary analysis of flowering genes in radish (Raphanus sativus L.)
Source: BMC Genomics. 2017 Dec 19;18:981. doi: 10.1186/s12864-017-4377-z (PMC5738175; doi:10.1186/s12864-017-4377-z)
Supplement: Supplementary file 4 — The Ka/Ks value of flowering-related genes of Raphanus sativus and Arabidopsis thaliana in different flowering gene sets. (XLS 54 kb) [file 12864_2017_4377_MOESM4_ESM.xls]

## Sheet: KaKs_value
Gibberellin Signaling and Metabolism						Meristem Response and Development						Photoperiod Pathway, Circadian Clock, Light Signaling						Vernalization and Autonomous Pathways
Homologous Gene Pairs	N-Substitutions	Non-synonymous Sites	S-Substitutions	Synonymous Sites	Ka/Ks	Homologous Gene Pairs	N-Substitutions	Non-synonymous Sites	S-Substitutions	Synonymous Sites	Ka/Ks	Homologous Gene Pairs	N-Substitutions	Non-synonymous Sites	S-Substitutions	Synonymous Sites	Ka/Ks	Homologous Gene Pairs	N-Substitutions	Non-synonymous Sites	S-Substitutions	Synonymous Sites	Ka/Ks
AT1G02400-Rsa10012570	39.7782	768.333	102.75	218.667	0.110178	AT1G24260-Rsa10039896	24.7811	598.333	56.3711	154.667	0.113637	AT1G01060-Rsa10012601	162.789	1405.83	161.234	388.167	0.278775	AT1G14400-Rsa10033200	5.85343	361.5	39.7382	94.5	0.0385057
AT1G02400-Rsa10041531	53.1399	769.667	97.7019	217.333	0.153582	AT1G24260-Rsa10040518	19.6932	589.667	42.2571	151.333	0.119603	AT1G09530-Rsa10028592	93.1737	1042.5	112.521	298.5	0.237098	AT1G14400-Rsa10041006	1.01073	361	30.6323	95	0.00868307
AT1G15550-Rsa10033124	57.9129	826.5	98.7217	244.5	0.17354	AT1G69120-Rsa10009795	22.0786	621	39.0917	147	0.133694	AT1G09530-Rsa10037570	107.022	1153.83	113.566	325.167	0.265576	AT1G55250-Rsa10012175	130.301	2105.33	175.548	531.667	0.187443
AT1G15550-Rsa10038017	49.7037	829.333	90.5447	244.667	0.161946	AT1G69120-Rsa10014145	23.8461	584.667	42.9779	138.333	0.131278	AT1G09570-Rsa10028588	89.477	2614.5	424.379	730.5	0.0589101	AT1G61040-Rsa10005164	101.255	1460	220.184	400	0.12599
AT1G30040-Rsa10039722	57.8886	795.333	81.4021	221.667	0.198202	AT1G69120-Rsa10024463	15.3276	615.333	42.1123	146.667	0.0867531	AT1G09570-Rsa10037574	61.389	2627.17	456.505	735.833	0.0376649	AT1G71800-Rsa10003906	82.6241	983.833	141.892	291.167	0.172333
AT1G30040-Rsa10040376	42.3202	784.333	96.1972	220.667	0.123772	AT2G22540-Rsa10010012	22.7037	569.167	70.3005	150.833	0.0855847	AT1G12910-Rsa10029033	11.9286	816.333	256.306	221.667	0.0126375	AT1G71800-Rsa10005312	88.5664	960.5	151.182	284.5	0.173521
AT1G47990-Rsa10027665	47.0299	748.167	94.5092	214.833	0.142891	AT2G22540-Rsa10028999	23.4081	569.5	84.1129	150.5	0.0735439	AT1G22770-Rsa10001141	111.265	2510.17	313.178	768.833	0.108817	AT1G77300-Rsa10024365	635.757	4016	441.518	1099	0.394046
AT1G50960-Rsa10027569	80.3025	792.333	92.7349	203.667	0.222586	AT2G33810-Rsa10004936	35.8938	318.5	22.528	74.5	0.372687	AT1G22770-Rsa10040162	112.166	2627.67	323.305	807.333	0.106594	AT1G77300-Rsa10030759	470.298	3251.83	323.41	891.167	0.39852
AT1G78440-Rsa10005751	71.6783	754.667	91.9963	205.333	0.211993	AT2G33810-Rsa10016970	26.6052	320.833	20.4495	72.1667	0.292646	AT1G25540-Rsa10000928	81.0556	1506	136.84	465	0.182894	AT1G79730-Rsa10007905	159.62	1317.33	171.83	368.667	0.259972
AT1G78440-Rsa10009342	95.7608	771.167	99.1485	209.833	0.262802	AT2G42200-Rsa10011266	48.5982	859.333	71.3704	241.667	0.191495	AT1G25540-Rsa10039958	76.216	1557.33	132.761	482.667	0.177927	AT2G02760-Rsa10007621	4.12574	299	29.3105	79	0.0371907
AT1G78440-Rsa10014995	75.9275	773.667	97.1036	213.333	0.21561	AT2G42200-Rsa10039188	47.8987	839.5	72.6953	240.5	0.188761	AT1G25560-Rsa10039960	95.2836	834.833	155.913	239.167	0.17508	AT2G02760-Rsa10015570	3.04601	361.833	49.0382	94.1667	0.0161654
AT1G79460-Rsa10014915	150.942	1836.17	219.504	488.833	0.183069	AT2G45640-Rsa10026175	23.0148	349.833	50.261	103.167	0.135037	AT1G25560-Rsa10040564	99.5768	805	146.816	227	0.191256	AT2G02760-Rsa10020685	5.10989	361.5	38.5594	94.5	0.0346421
AT1G80340-Rsa10003234	85.1428	748.667	116.921	220.333	0.214311	AT2G45640-Rsa10039425	23.3039	350.167	49.8282	102.833	0.137345	AT1G53090-Rsa10027475	173.31	1743.5	227.11	467.5	0.20462	AT2G06210-Rsa10041690	89.3005	2173.83	186.603	589.167	0.129702
AT1G80340-Rsa10003420	55.1475	803	125.624	238	0.130111	AT2G45660-Rsa10006202	19.4847	514.333	24.5472	124.667	0.192396	AT1G65480-Rsa10015765	35.3068	404.333	40.0075	120.667	0.26337	AT2G19520-Rsa10018994	220.231	1157.17	221.697	324.833	0.278857
AT2G01570-Rsa10015653	113.111	1322.17	268.201	384.833	0.122753	AT2G45660-Rsa10039427	14.2647	513.5	28.225	125.5	0.123519	AT1G65480-Rsa10033877	43.0352	404.5	45.1793	120.5	0.283761	AT2G19520-Rsa10025915	35.0175	971.167	85.9474	270.833	0.113622
AT2G01570-Rsa10017322	122.321	1318.17	377.913	388.833	0.0954777	AT3G15270-Rsa10034853	36.384	422.5	32.3712	114.5	0.3046	AT1G68840-Rsa10014112	75.7476	777	130.018	225	0.168704	AT2G19520-Rsa10028837	43.0517	1162	118.02	320	0.100456
AT2G345552Rsa10017004	84.3363	786.5	100.462	209.5	0.223614	AT3G57920-Rsa10004652	87.3802	700.5	78.1246	193.5	0.308957	AT1G69570-Rsa10009779	106.163	911.5	112.964	249.5	0.257244	AT2G19520-Rsa10031295	47.3187	1187.5	108.769	330.5	0.121078
AT2G345552Rsa10020575	89.4314	768.667	86.2854	209.333	0.282262	AT3G57920-Rsa10029494	93.4006	752.167	84.5815	210.833	0.309528	AT1G69570-Rsa10024501	96.0243	831.333	91.7147	221.667	0.279169	AT2G21660-Rsa10028941	21.8477	376.333	84.3886	124.667	0.0857631
AT2G345552Rsa10038682	89.4955	775.5	85.2054	202.5	0.274269	AT4G24540-Rsa10021770	36.3458	516.833	38.0697	143.167	0.264463	AT2G18790-Rsa10042572	201.535	2556.5	690.097	710.5	0.081163	AT2G23380-Rsa10010063	124.043	1911.5	211.757	512.5	0.157056
AT3G05120-Rsa10010079	59.1884	809.5	159.082	225.5	0.103644	AT4G24540-Rsa10036639	36.2169	517.5	39.5079	142.5	0.252425	AT2G18915-Rsa10031334	90.8274	1354.33	267.15	412.667	0.103594	AT2G31650-Rsa10016600	267.046	2390.17	239.324	645.833	0.301503
AT3G11440-Rsa10011153	136.003	1183.67	107.698	319.333	0.340689	AT4G35900-Rsa10026475	78.4067	640	55.1828	182	0.404056	AT2G18915-Rsa10031335	73.0022	1395	225.49	426	0.0988653	AT2G33835-Rsa10016973	188.818	987.5	114.807	281.5	0.468831
AT3G11440-Rsa10034630	137.722	1131.5	131.993	299.5	0.276183	AT4G35900-Rsa10026866	69.8743	630.833	51.2954	179.167	0.386885	AT2G18915-Rsa10031336	84.8807	1390.17	231.337	421.833	0.111337	AT2G33835-Rsa10038633	252.047	1300.17	136.344	358.833	0.510198
AT3G63010-Rsa10002349	48.4661	796	122.998	230	0.113856	AT4G35900-Rsa10037232	70.9114	606.333	52.3919	170.667	0.380969	AT2G21070-Rsa10035549	108.078	974.667	221.829	276.333	0.138133	AT2G43410-Rsa10024119	402.116	1966.83	483.433	571.167	0.241552
AT3G63010-Rsa10027754	57.711	709	134.687	203	0.122682	AT5G02030-Rsa10007991	79.6617	1312.5	195.009	388.5	0.120917	AT2G22630-Rsa10010017	53.3834	545.5	56.2312	135.5	0.235816	AT2G43410-Rsa10039278	181.708	1963.5	188.765	559.5	0.274298
AT3G63010-Rsa10029727	19.5522	330.167	50.4796	86.8333	0.101867	AT5G02030-Rsa10008744	85.1115	1274.33	188.551	378.667	0.134133	AT2G22630-Rsa10029004	44.3491	542.5	55.6682	138.5	0.203389	AT2G44950-Rsa10006236	143.495	2073.17	180.506	551.833	0.211602
AT4G02780-Rsa10009519	153.802	1921.83	191.794	481.167	0.200773	AT5G03790-Rsa10005904	48.892	539	82.219	145	0.159972	AT2G25930-Rsa10020120	297.877	1369.67	181.144	379.333	0.455428	AT2G44950-Rsa10039386	142.523	2073	201.661	549	0.18717
AT4G02780-Rsa10022500	161.27	1527.5	155.932	383.5	0.259659	AT5G03790-Rsa10008344	31.307	404.5	52.1886	111.5	0.165357	AT2G25930-Rsa10023025	195.61	1353.83	171.879	374.167	0.314535	AT3G04610-Rsa10043111	77.0822	1306.83	135.577	370.167	0.161045
AT4G21200-Rsa10021152	20.5053	442.167	43.0408	109.833	0.118341	AT5G03790-Rsa10008822	48.1398	542	78.5704	142	0.160522	AT2G28550-Rsa10013441	113.26	943.5	134.355	265.5	0.237216	AT3G10390-Rsa10042861	71.226	1492.33	212.874	439.667	0.0985767
AT4G21200-Rsa10025534	44.4235	812	76.2693	202	0.144897	AT5G03840-Rsa10005907	28.1456	414.5	51.4228	116.5	0.153836	AT2G28550-Rsa10028611	79.5292	1030.67	160.28	292.333	0.140737	AT3G12810-Rsa10013009	348.807	4833.83	447.622	1256.17	0.202502
AT4G24210-Rsa10021738	40.3152	340.333	66.0297	91.6667	0.164451	AT5G03840-Rsa10008347	7.10083	415.5	54.132	115.5	0.0364641	AT2G32950-Rsa10016703	41.7486	233.167	44.1515	60.8333	0.246701	AT3G18990-Rsa10031896	39.5915	796.333	110.078	223.667	0.10102
AT4G25420-Rsa10021849	73.6596	897.833	97.1855	233.167	0.196833	AT5G03840-Rsa10008825	18.6641	416.333	52.5994	114.667	0.0977289	AT2G34720-Rsa10038700	25.4838	452.667	46.4525	126.333	0.153107	AT3G18990-Rsa10035104	25.555	801	102.901	222	0.0688295
AT4G25420-Rsa10036693	65.0961	893.667	83.4206	237.333	0.207236	AT5G60910-Rsa10001156	8.1096	410.833	16.3436	102.167	0.123394	AT2G34720-Rsa10043029	22.2048	276.167	30.3142	74.8333	0.198483	AT3G18990-Rsa10042499	29.7731	764	97.8198	208	0.0828644
AT5G27320-Rsa10009313	33.1186	798.5	131.859	227.5	0.0715597	AT5G60910-Rsa10019670	18.9197	565.167	41.0659	148.833	0.121327	AT2G38880-Rsa10017658	19.6173	325.5	49.9789	85.5	0.103102	AT3G24440-Rsa10010265	187.903	809.333	163.836	210.667	0.298532
AT5G51810-Rsa10003523	60.8217	902.667	102.643	231.333	0.151858	AT5G60910-Rsa10033648	12.6904	571.333	35.6061	151.667	0.0946132	AT2G38880-Rsa10038990	12.278	330.667	56.0059	86.3333	0.0572374	AT3G48430-Rsa10003703	350.718	3109	449.62	839	0.210501
AT5G51810-Rsa10012733	44.9549	899.5	121.653	231.5	0.0951053	AT5G61850-Rsa10019631	42.111	952.167	120.587	274.833	0.100798	AT2G40080-Rsa10011450	8.20951	261.833	46.3214	68.1667	0.0461406	AT3G48430-Rsa10041634	374.505	3050.5	396.853	831.5	0.257229
						AT5G61850-Rsa10042200	42.6334	943.833	127.372	271.167	0.0961647	AT2G40080-Rsa10017747	12.4021	264.167	38.7096	68.8333	0.0834831	AT3G49600-Rsa10000900	21.5646	191.333	27.1285	48.6667	0.202188
												AT2G40080-Rsa10022538	12.4021	264.167	38.7096	68.8333	0.0834831	AT3G49600-Rsa10032844	209.044	2435.67	280.205	657.333	0.20134
												AT2G40080-Rsa10039060	8.47594	263	44.7424	70	0.0504209	AT4G00650-Rsa10014844	158.856	643.167	151.131	178.833	0.292264
												AT2G46340-Rsa10039480	196.414	2383.83	228.031	646.167	0.233478	AT4G00650-Rsa10032396	216.611	679.833	235	205.167	0.278174
												AT2G46790-Rsa10006339	166.46	1077.67	147.725	287.333	0.30044	AT4G02560-Rsa10007500	211.788	2180.67	177.859	591.333	0.322901
												AT2G46790-Rsa10009861	151.677	1008	161.789	270	0.251117	AT4G16280-Rsa10018878	146.757	1305.83	101.029	389.167	0.43291
												AT2G46830-Rsa10009871	175.61	1326.17	185.814	383.833	0.273536	AT4G16845-Rsa10021348	188.911	967.167	114.834	241.833	0.41134
												AT2G47700-Rsa10009930	120.072	830.667	103.974	225.333	0.313267	AT4G22950-Rsa10004026	55.7181	522.333	46.6361	134.667	0.308026
												AT3G04910-Rsa10010104	87.9711	1591	282.96	404	0.0789453	AT4G22950-Rsa10014272	34.0819	522.667	43.0779	134.333	0.203342
												AT3G04910-Rsa10043095	89.9433	1565.33	230.787	393.667	0.0980118	AT4G22950-Rsa10025629	44.9734	516	43.9596	135	0.267662
												AT3G15354-Rsa10032185	119.465	1845.33	270.679	503.667	0.120464	AT4G32980-Rsa10002437	97.3514	1045.5	106.051	274.5	0.241017
												AT3G22380-Rsa10006032	283.933	3171.17	469.033	950.833	0.181509	AT4G32980-Rsa10037078	112.415	1033	95.5231	272	0.309874
												AT3G22380-Rsa10028040	358.958	3363.17	519.072	1013.83	0.208466	AT4G39400-Rsa10026268	176.928	2726.83	446.64	786.167	0.114207
												AT3G22380-Rsa10042364	389.099	3283.17	546.759	979.833	0.212385	AT4G39400-Rsa10027048	240.904	2240.33	567.203	663.667	0.125818
												AT3G46640-Rsa10007663	98.7671	647.5	166.799	183.5	0.167809	AT5G04240-Rsa10005937	267.58	2847.67	325.267	770.333	0.222537
												AT3G46640-Rsa10007823	83.2815	573.5	204.781	179.5	0.127289	AT5G10140-Rsa10013589	27.8369	455	47.6031	130	0.167077
												AT3G47500-Rsa10007767	89.7666	1012.33	146.139	268.667	0.163019	AT5G10140-Rsa10024990	40.4245	452.167	47.6436	129.833	0.243629
												AT3G48590-Rsa10003695	29.9941	521.667	103.949	141.333	0.0781748	AT5G10140-Rsa10036313	30.4414	450.5	50.5949	131.5	0.175626
												AT3G48590-Rsa10042081	51.2073	545.833	91.9656	153.167	0.156247	AT5G11530-Rsa10000547	118.593	693.667	103.081	185.333	0.307383
												AT3G54990-Rsa10028251	69.7804	795.667	99.9716	221.333	0.194166	AT5G11530-Rsa10013691	1293.39	2172	591.686	597	0.600832
												AT3G57390-Rsa10004680	84.2047	606.167	72.1	155.833	0.300241	AT5G11530-Rsa10025059	368.697	2220.17	313.457	584.833	0.30984
												AT3G57390-Rsa10024243	58.8404	608	59.8851	154	0.248871	AT5G11530-Rsa10036262	348.793	1845.83	238.793	491.167	0.388672
												AT3G57390-Rsa10030845	64.4958	614.333	56.576	153.667	0.285151	AT5G13480-Rsa10025150	82.5465	1471.17	117.946	391.833	0.186405
												AT3G60250-Rsa10024059	21.3032	560.5	71.0493	144.5	0.0772998	AT5G13480-Rsa10036170	75.8728	1477.67	110.663	391.333	0.181574
												AT4G08920-Rsa10029400	40.6938	1592.17	188.24	444.833	0.0603982	AT5G23150-Rsa10018380	411.38	3134.5	260.78	942.5	0.474331
												AT4G11110-Rsa10004638	211.011	2317	298.411	638	0.194708	AT5G23150-Rsa10019682	372.552	3114.5	303.05	923.5	0.36452
												AT4G18130-Rsa10003205	131.065	2580	516.516	717	0.0705182	AT5G37055-Rsa10032776	20.4677	401.167	55.2333	111.833	0.103304
												AT4G34530-Rsa10026594	118.625	763.833	85.8719	196.167	0.354774	AT5G51230-Rsa10021348	368.084	836.667	633.628	216.333	0.555357
												AT5G02810-Rsa10007920	113.989	1644.83	190.906	437.167	0.158697	AT5G51230-Rsa10005442	62.2256	1485	124.099	396	0.133712
												AT5G02810-Rsa10008771	149.772	1691.5	196.005	444.5	0.2008	AT5G51230-Rsa10015851	140.193	1483.17	153.208	394.833	0.243596
												AT5G08330-Rsa10013495	42.0239	510.333	88.2208	164.667	0.153701	AT5G51230-Rsa10032406	230.313	1021.83	106.893	274.167	0.5781
												AT5G08330-Rsa10024925	41.2631	529.833	108.205	172.167	0.123915	AT5G57380-Rsa10019363	127.003	1007	105.504	277	0.33113
												AT5G08330-Rsa10036371	45.1092	530	93.3597	172	0.156804	AT5G61150-Rsa10019658	171.891	1428	171.357	357	0.250779
												AT5G12840-Rsa10000811	49.8641	568.667	87.2382	169.333	0.170203	AT5G61150-Rsa10033640	136.113	1472.83	151.125	369.167	0.225751
												AT5G12840-Rsa10025112	52.3025	574.333	77.1098	163.667	0.19329	AT5G65070-Rsa10016138	69.0969	471.333	51.1675	125.667	0.360045
												AT5G13790-Rsa10001766	107.472	626.333	85.8424	168.667	0.337146	AT5G65070-Rsa10016139	89.396	470.5	45.3698	126.5	0.529764
												AT5G13790-Rsa10036157	77.2928	578.5	82.6087	156.5	0.253119	AT5G65070-Rsa10041961	74.1875	471.833	41.1058	128.167	0.490246
												AT5G24470-Rsa10018279	116.25	1229.67	195.272	345.333	0.167187	AT5G65080-Rsa10016138	71.2802	467.333	58.6575	123.667	0.321567
												AT5G35840-Rsa10016875	163.207	2615	310.485	712	0.143122	AT5G65080-Rsa10016139	82.3402	466.333	65.2933	124.667	0.33713
												AT5G37260-Rsa10016855	50.9272	672	75.3579	186	0.187053	AT5G65080-Rsa10041961	76.1426	465.5	57.7286	125.5	0.355599
												AT5G39660-Rsa10007691	63.0926	610.833	82.1814	178.167	0.223928
												AT5G39660-Rsa10035258	95.321	1008.17	139.766	287.833	0.194713
												AT5G46210-Rsa10016239	93.6922	1846.83	199.723	472.167	0.119934
												AT5G46210-Rsa10017228	103.61	1874.33	232.27	486.667	0.115823
												AT5G47640-Rsa10016349	10.1873	419.167	47.3843	111.833	0.05736
												AT5G47640-Rsa10017295	22.5831	445.833	92.2636	124.167	0.0681688
												AT5G57660-Rsa10019345	61.6426	729.5	160.523	218.5	0.115019
												AT5G57660-Rsa10023788	62.3411	791.667	157.267	231.333	0.115833
												AT5G59560-Rsa10003963	60.7705	646.5	113.433	163.5	0.135488
												AT5G59560-Rsa10027352	162.552	655.5	104.524	163.5	0.387901
												AT5G60100-Rsa10004101	36.2075	215.667	38.3523	54.3333	0.237843
												AT5G60100-Rsa10022711	173.999	1037.17	104.629	270.833	0.434259
												AT5G60120-Rsa10004102	86.5358	820.833	104.753	229.167	0.230635
												AT5G60120-Rsa10022714	116.761	1046.83	111.056	300.167	0.301467
												AT5G61380-Rsa10017933	150.055	1168.17	144.599	319.833	0.284121
												AT5G61380-Rsa10033632	103.066	1284.17	141.261	341.833	0.194217
												AT5G62430-Rsa10019598	95.6211	700	81.5479	179	0.299845
												AT5G62430-Rsa10042159	68.8112	485	72.0444	121	0.238288
												AT5G64813-Rsa10022238	25.1654	733.833	93.9087	211.167	0.0771126
												AT5G64813-Rsa10041977	24.7799	791	100.54	232	0.0722893
