# Supplementary material for: Genome-wide identification, characterization, and evolutionary analysis of flowering genes in radish (Raphanus sativus L.)
Source: BMC Genomics. 2017 Dec 19;18:981. doi: 10.1186/s12864-017-4377-z (PMC5738175; doi:10.1186/s12864-017-4377-z)
Supplement: Supplementary file 5 — The FPKM (fragments per kilobase of exon per million mapped reads) value of the flowering genes in Raphanus sativus flowers, siliques, leaves, stems, callus, and roots. (XLS 70 kb) [file 12864_2017_4377_MOESM5_ESM.xls]

## Sheet: Sheet3
	PHOTOPERIOD PATHWAY, CIRCADIAN CLOCK, LIGHT SIGNALING
	GIBBERELLIN SIGNALING and METABOLISM
	VERNALIZATION and AUTONOMOUS PATHWAYS
	MERISTEM RESPONSE and DEVELOPMENT
		#gene_id	Root	Stem	Callus	Flower	Leaf	Seedpod
	LHY	Rsa10012601	1.07304	0.420992	4.14259	1.2672	0.909882	1.13373
	NFYA1	Rsa10000811	5.88012	7.35957	4.91504	10.9145	8.58893	12.8229
	NFYA1	Rsa10025112	5.56397	2.98863	2.75401	5.10307	4.76866	6.97107
	AGL15	Rsa10001766	0.383976	0.409111	0.245321	11.0518	0.842156	3.30848
	AGL15	Rsa10036157	0.286754	0	0.141975	5.14135	0.338435	0.687331
	PHYE	Rsa10003205	2.59195	4.54715	2.59841	6.20173	8.71862	4.8766
	NFYC1	Rsa10003695	1.29674	8.6743	0.64408	9.22514	21.6551	13.8154
	NFYC1	Rsa10042081	31.8819	59.8569	36.4263	50.0338	123.129	91.9727
	SRR1	Rsa10003963	19.2732	9.34759	13.4519	8.80978	11.1743	17.2776
	SRR1	Rsa10027352	0	0	0	0.716037	0	0
	SPA2	Rsa10004638	2.44579	7.96211	4.64551	5.44625	12.4755	8.05283
	PRR9	Rsa10006339	1.27001	4.74021	2.30764	7.92988	9.98188	3.89525
	PRR9	Rsa10009861	1.32299	0.799257	3.24874	2.8593	1.32222	2.91435
	CDF3	Rsa10007767	20.9818	58.6688	30.7023	36.7052	96.2695	31.8636
	LUX	Rsa10007823	18.7897	6.98566	6.27295	10.7931	0.225654	18.0984
	LUX	Rsa10007663	5.36961	7.67123	6.01402	6.68205	3.66524	7.84229
	PRR7	Rsa10008771	8.33311	24.6054	12.5029	21.449	33.3219	9.8672
	PRR7	Rsa10007920	16.4693	31.868	21.4123	23.0667	50.8225	7.58475
	CDF5	Rsa10009779	5.25413	1.91044	3.22951	3.29086	2.60771	5.14495
	CDF5	Rsa10024501	0.255941	0.286996	0.159395	0.73318	0.159034	0.932915
	CCA1	Rsa10009871	12.2507	24.8815	19.9034	11.4081	16.6949	25.286
	RFI2	Rsa10009930	38.5559	43.1652	36.3576	33.7536	21.7067	22.7348
	WNK1	Rsa10010104	4.31342	18.9342	5.44589	3.98976	8.73677	3.85776
	WNK1	Rsa10043095	7.74061	35.3293	7.09093	15.244	33.1705	20.3591
	ELF4	Rsa10011450	96.707	0.77607	45.7361	22.9168	5.86651	2.5667
	ELF4	Rsa10039060	20.3145	5.87114	9.75821	8.65538	6.27693	22.6261
	ELF4	Rsa10022538	18.6951	2.22034	5.93314	20.4759	2.93795	5.95848
	ELF4	Rsa10017747	18.3004	2.22034	5.62421	20.4759	2.93795	5.95848
	CHE	Rsa10013495	41.8279	16.4609	53.9401	9.17097	19.5075	35.622
	CHE	Rsa10036371	31.1574	12.3602	25.2886	36.5348	67.4312	52.1163
	CHE	Rsa10024925	42.4666	23.1319	39.6135	22.4173	58.0968	62.08
	TEM2	Rsa10014112	0.188881	1.44822	2.35699	1.14535	1.32591	7.28304
	FT	Rsa10015765	0	0.369386	0.902203	3.40346	0	221.244
	FT	Rsa10033877	0	0	0	0.00135791	0	1.97171
	CUL4	Rsa10016239	10.3782	24.7209	10.4345	23.388	31.6759	15.3201
	CUL4	Rsa10017228	13.9892	25.294	21.8986	27.2131	31.3695	18.1723
	NFYB2	Rsa10016349	30.6286	18.6021	21.6233	11.9182	21.9228	18.7788
	NFYB2	Rsa10017295	26.4574	20.1242	14.8428	17.5068	26.3601	36.63
	COP1	Rsa10016703	0	0	0	0	0	0
	CIR1	Rsa10016855	2.3816	1.78135	2.16532	3.11622	1.64644	0.409248
	PHYC	Rsa10016875	1.77341	4.34425	2.27689	3.77919	5.12135	2.4072
	PRR5	Rsa10018279	21.5961	38.1048	14.3534	25.1197	29.0352	18.7291
	CDF1	Rsa10019598	1.03327	26.6951	1.35269	2.06402	22.6377	2.32764
	CDF1	Rsa10042159	0.515556	2.69273	0.166505	3.27525	2.2055	4.51487
	NFYC3	Rsa10019807	53.0761	34.3286	48.5137	41.0085	25.7903	65.4968
	NFYC3	Rsa10041262	3.04437	1.13853	0.171989	1.56587	0	0.200642
	ELF3	Rsa10020120	4.97209	6.94442	33.6484	23.672	19.6166	15.8472
	ELF3	Rsa10023025	11.8793	15.7076	14.6039	21.4573	23.8846	12.3436
	PRR3	Rsa10022711	1.96705	2.90255	0.616932	0.784394	4.58399	0.752492
	PRR3	Rsa10004101	0	0	0	0	0	0
	TOE2	Rsa10022714	1.36884	3.98682	2.78572	6.50523	4.10756	1.72159
	TOE2	Rsa10004102	2.81711	1.23908	2.25732	0.759647	2.20593	2.51045
	COL5	Rsa10023788	6.68452	45.3885	7.74204	72.4952	134.751	222.714
	COL5	Rsa10019345	6.12623	22.7754	20.2977	57.1076	99.9916	94.0506
	CKB3	Rsa10024059	7.70124	8.20484	7.86113	5.60434	6.05029	9.34105
	AGL18	Rsa10024243	3.37276	0.230599	2.73771	5.22469	1.0898	4.71602
	AGL18	Rsa10030845	6.72018	2.95215	2.17662	5.07992	1.25296	4.86422
	AGL18	Rsa10004680	7.53051	2.14067	5.77679	6.33716	2.18582	6.31373
	CIB1	Rsa10026594	3.34855	6.38783	4.20235	3.28414	16.5281	3.39893
	SPA4	Rsa10027475	1.86513	3.23396	2.90084	4.85068	11.0797	4.50575
	TIC	Rsa10028040	12.777	31.2284	16.5189	26.7662	29.7078	18.1832
	TIC	Rsa10042364	12.0024	17.9358	12.0892	27.773	14.836	13.9837
	TIC	Rsa10006032	12.6748	28.675	21.4909	24.6947	21.8183	25.5415
	SMZ	Rsa10028251	0.597026	0.324989	1.85302	1.13663	0.764982	0.109922
	TOE1	Rsa10028611	41.3981	12.7148	52.9808	3.84103	24.2017	1.61748
	TOE1	Rsa10013441	4.43543	6.9424	11.3245	1.22001	2.06242	0.108041
	AGL17	Rsa10029004	1.16442	0.4335	0	0	0.240114	1.16498
	AGL17	Rsa10010017	0.343149	0	0	0.2617	0	0.136419
	LWD1	Rsa10029033	66.4462	93.9051	64.6971	51.3906	50.4389	192.029
	CRY1	Rsa10029400	8.20486	45.4045	11.5721	29.6513	95.7807	32.7956
	LKP2	Rsa10031335	3.43328	4.21609	3.23329	2.80461	3.40428	9.87494
	LKP2	Rsa10031336	4.32963	5.94741	5.65471	4.31211	5.05362	17.0771
	LKP2	Rsa10031334	27.5929	13.7187	8.17953	4.2741	5.96827	14.3501
	SPA3	Rsa10032185	3.72794	1.32756	9.39886	1.48755	4.81324	2.18851
	TOC1	Rsa10033632	100.455	27.3547	37.0274	24.9797	11.587	12.8237
	TOC1	Rsa10017933	20.0468	28.3806	14.4793	11.5764	15.5539	6.21828
	CDF2	Rsa10035258	1.74671	0.183671	2.91725	1.13425	0.896032	1.41676
	CDF2	Rsa10007691	0	0	0	0	0	0
	FIO1	Rsa10035549	7.40233	6.48825	8.55743	7.23697	7.75107	7.15534
	NFYC9	Rsa10037531	44.431	12.2544	50.6022	36.3787	17.4684	52.6536
	PIF3	Rsa10037570	15.5797	17.894	7.86263	4.53193	7.75579	5.59027
	PIF3	Rsa10028592	10.2423	12.837	3.7529	5.23461	9.90962	1.77497
	PHYA	Rsa10037574	7.09806	14.3683	11.0659	14.7353	18.5463	17.3726
	PHYA	Rsa10028588	3.40829	1.32539	2.80247	1.26949	1.51567	0.0324882
	NFYA4	Rsa10038700	20.7126	54.2045	24.1582	37.5947	18.6615	26.0745
	NFYA4	Rsa10043029	5.53006	6.82199	0	5.3088	9.59269	0
	NFYB1	Rsa10038990	10.2255	13.7988	8.38262	14.9668	6.71196	8.82811
	NFYB1	Rsa10017658	4.97721	4.57815	2.95789	3.44633	1.29215	1.39004
	SPA1	Rsa10039480	3.16921	8.62442	5.7099	5.14227	6.83656	8.4372
	PFT1	Rsa10039958	4.33214	18.9728	13.4483	15.5366	8.90706	14.3197
	PFT1	Rsa10000928	1.49472	6.1727	5.29137	8.70321	6.3532	7.58755
	TEM1	Rsa10039960	6.83984	3.45769	22.7095	6.10122	11.346	25.3988
	TEM1	Rsa10040564	7.06525	3.79683	9.27582	5.49025	3.45825	20.4497
	GI	Rsa10040162	19.7717	23.9701	22.4322	21.1609	20.6685	23.3355
	GI	Rsa10001141	8.56831	9.29961	9.17963	9.52329	7.9809	8.15951
	CRY2	Rsa10041457	21.587	19.547	13.1555	17.4669	27.2722	25.335
	CRY2	Rsa10017354	1.60999	48.7138	3.78758	25.6245	59.5589	48.6706
	LIP1	Rsa10041977	9.85701	9.79887	14.1717	7.41185	5.45402	10.2156
	LIP1	Rsa10022238	6.58609	9.82432	7.44662	7.27154	7.19576	7.8328
	PHYB	Rsa10042572	0.097698	1.61971	0.868567	1.72914	0.976569	3.68175
	CO	Rsa10043240	0.416537	0.752586	0	1.98772	0.6725	0.461867
	GA1	Rsa10009519	0.485367	5.59661	0.0422894	0.856459	0.483703	0.700418
	GA1	Rsa10022500	0.249799	2.12446	0.337864	0.219364	0.106663	0.056241
	GA2	Rsa10014915	0.42575	6.02135	1.57138	2.19919	2.86469	0.850663
	GA20ox1	Rsa10021849	0.21595	28.8303	0	0.269383	7.48065	0.106428
	GA20ox1	Rsa10036693	0	0.0701642	0	0.190844	0	0.301478
	GA20ox2	Rsa10012733	0	2.09552	0	2.98683	0.474259	0.34251
	GA20ox2	Rsa10003523	0.304629	0.0734996	0	0.898034	0	0.213878
	GA2ox1	Rsa10005751	15.532	0.435138	0.360357	0.104377	1.55114	0.312718
	GA2ox1	Rsa10014995	7.53235	0	0.252066	0	0	0
	GA2ox1	Rsa10009342	0.116184	0.0908167	0	0.172264	0	0
	GA2ox2	Rsa10040376	5.71317	0.668279	15.674	4.123	2.60801	1.37019
	GA2ox2	Rsa10039722	0	0	0.268672	0.828384	0	0.209946
	GA2ox3	Rsa10017004	0	0	0	0	0	0.113268
	GA2ox3	Rsa10038682	0	0	0.0969038	0	0	0
	GA2ox3	Rsa10020575	0	0	0.100224	0.460617	0	0
	GA2ox4	Rsa10027665	0	0.900373	0	0	0.135116	0
	GA2ox6	Rsa10012570	8.1517	0.0989254	27.9124	2.71998	0.137316	2.13199
	GA2ox6	Rsa10041531	0.211981	0.41192	0.887904	0	0.111873	0.224688
	GA2ox7	Rsa10027569	0.388348	0	0	0	0	0.143708
	GA2ox8	Rsa10025534	0	0	0.313264	0	0	0.181176
	GA2ox8	Rsa10021152	0	0	0	0.189065	0	0.566745
	GA3ox1	Rsa10038017	0.72813	0.161183	1.85052	0.528628	3.18778	1.44727
	GA3ox1	Rsa10033124	0	0	0	0	0	0.108971
	GA3ox2	Rsa10003420	1.16711	0.0744064	0	1.03396	0.313611	0
	GA3ox2	Rsa10003234	0.620353	2.94788	0.657147	0.0869346	1.54414	0
	GID1A	Rsa10010079	41.2218	3.20733	61.1417	5.24373	2.4561	22.1025
	GID1B	Rsa10002349	0.29328	0	1.42802	1.86076	0.324246	0.577428
	GID1B	Rsa10027754	0	0	12.0899	2.23359	0.182785	3.94126
	GID1B	Rsa10029727	3.20404	0	6.63643	2.49962	0.974536	1.76323
	GID1C	Rsa10009313	29.1007	8.88117	40.1901	19.6863	12.3996	35.4062
	MYB65	Rsa10011153	1.29221	1.46161	0.831799	2.50605	0.603985	0.573128
	MYB65	Rsa10034630	1.39799	1.20612	1.49982	5.67826	1.91902	1.20814
	RGA	Rsa10015653	21.5859	91.5442	14.3322	24.7018	64.5917	37.5768
	RGA	Rsa10017322	23.9776	96.6205	10.6927	28.3435	58.0068	37.989
	SLY1	Rsa10021738	89.4029	93.4169	53.5232	24.5043	37.0616	71.591
	ATH1	Rsa10002437	19.2215	0.407278	20.0875	4.72179	13.5182	5.1621
	ATH1	Rsa10037078	11.6618	0.387516	2.01956	11.1952	6.56413	1.78688
	VIP5	Rsa10005164	14.5684	24.7107	17.1625	15.4795	18.6699	15.1092
	Cstf64	Rsa10005312	1.73767	1.28536	2.19194	1.71056	1.98383	1.8676
	Cstf64	Rsa10003906	3.70605	8.42175	6.40849	8.80615	5.92022	6.12666
	VRN2	Rsa10021348	4.97822	5.30457	6.03872	8.77654	12.2689	3.41871
	EMF2	Rsa10005442	7.87918	16.3062	12.9088	17.033	20.0218	17.7173
	EMF2	Rsa10015851	4.75021	8.11821	5.97841	9.08186	11.6847	4.32908
	EMF2	Rsa10003029	0	0	0.0783563	0	0	0.181692
	EMF2	Rsa10032406	0	0	1.41e-05	0	0	0
	ELF6	Rsa10005937	4.36172	6.51357	5.57375	6.95176	11.1581	3.50175
	LD	Rsa10007500	6.21635	11.9882	11.3373	13.6252	14.9127	4.76617
	ELF7	Rsa10007905	14.5385	22.0994	18.6478	23.9369	22.1918	15.9472
	CLF	Rsa10010063	6.04452	12.7162	7.19045	11.3438	13.2128	2.89002
	VIL1	Rsa10010265	0	0.000327985	0.00114046	0	0.000312715	0.00117123
	HUB2	Rsa10012175	3.88098	7.77272	5.40957	7.12443	4.99353	3.65761
	PIE1	Rsa10013009	4.23084	7.65948	4.61959	7.65901	9.17581	2.76514
	AGL19	Rsa10014272	0.000338139	0.46607	0	1.71875	0.322702	0.174211
	AGL19	Rsa10025629	9.00148	27.7629	0	0.351116	0	0
	AGL19	Rsa10004026	2.84116	1.89645	0.944026	5.00472	19.5338	0.201722
	FRI	Rsa10014844	3.10111	7.67741	4.44814	7.75272	7.09232	6.13799
	FRI	Rsa10032396	3.41154	6.44949	6.19955	6.51411	4.41368	12.3756
	ATX1	Rsa10016600	1.32235	3.7659	3.09589	3.27228	4.15723	1.32763
	FCA	Rsa10018878	2.86578	8.0199	7.79049	10.5221	8.19496	7.74534
	VIN3	Rsa10019363	1.10565	0.0549669	0.0623016	0.984888	0.149992	0.078296
	HUA2	Rsa10019682	1.99313	5.39835	3.10356	4.83795	4.46321	3.57618
	HUA2	Rsa10018380	3.83682	5.00662	3.81506	5.41642	3.59416	3.71236
	UBC2	Rsa10020685	61.9521	47.5577	51.2376	50.6936	23.4243	69.4297
	UBC2	Rsa10015570	63.3489	54.2405	43.994	21.7838	32.2981	77.35
	UBC2	Rsa10007621	7.79885	8.91657	11.3013	3.26129	1.93694	6.59866
	EMF1	Rsa10025059	0.818729	1.28772	1.63462	2.45957	1.27662	1.03066
	EMF1	Rsa10036262	0.436905	0.611257	0.984039	0.792958	1.5973	0.257284
	EMF1	Rsa10013691	0	0.0315912	0	0	0	0.0465414
	EMF1	Rsa10000547	1.28572	0.490899	1.98512	0.824845	0.575888	0.374925
	BRI1	Rsa10026268	8.48664	28.1613	7.79539	9.94352	19.139	12.1027
	BRI1	Rsa10027048	2.92951	46	7.21312	15.4622	19.975	20.4939
	GRP7	Rsa10028941	1472.36	547.168	1203.89	310.564	400.998	533.304
	EFS	Rsa10030759	1.19836	2.86449	2.3606	3.562	4.10051	1.85632
	EFS	Rsa10024365	3.74658	7.20016	7.55116	10.1255	9.23186	4.5148
	FVE	Rsa10031295	30.1541	33.1848	27.0058	31.7426	41.5287	17.5477
	FVE	Rsa10028837	10.8888	7.89395	4.17239	9.44931	11.5595	4.00099
	FVE	Rsa10025915	7.64034	4.06363	3.87228	7.22113	5.17589	1.12765
	FVE	Rsa10018994	1.40854	2.21986	0.716077	1.33138	1.27625	0.661552
	SEF	Rsa10032776	8.23847	8.87404	5.95862	5.29517	2.01472	13.7454
	UBP26	Rsa10032844	4.32054	6.36043	7.4213	8.57951	9.21316	8.09175
	UBP26	Rsa10000900	112.172	12.66	74.2272	64.9723	41.3986	16.7197
	VIP4	Rsa10033640	33.7491	10.1752	19.014	16.8426	15.2931	5.72205
	VIP4	Rsa10019658	11.2813	8.79871	12.3165	8.99464	7.58973	6.06691
	VRN1	Rsa10035104	12.3444	10.7452	17.1158	10.0543	5.41824	13.5682
	VRN1	Rsa10031896	15.6605	32.3347	21.5741	21.1258	20.4822	27.1255
	VRN1	Rsa10042499	7.74673	12.6003	20.6052	12.3924	12.7512	10.1484
	FY	Rsa10036170	7.28994	18.2261	10.7959	17.234	16.1377	11.9763
	FY	Rsa10025150	6.70343	8.99407	6.36649	9.59652	10.7488	7.55498
	FLC	Rsa10036313	32.3245	0.00055317	10.5848	0	28.2148	3.13556
	FLC	Rsa10013589	115.011	83.7503	82.468	15.6144	47.3061	21.7317
	FLC	Rsa10024990	31.0291	13.1572	18.9	2.44348	4.68747	11.4477
	FES	Rsa10038633	2.40133	6.54788	4.53487	4.783	6.47287	4.20575
	FES	Rsa10016973	0.265952	0.170966	0.259571	0.476988	0.226309	0.634719
	FPA	Rsa10039278	4.14157	11.416	6.46275	10.0637	14.6171	9.49028
	FPA	Rsa10024119	2.35013	7.01609	5.17901	7.25345	4.36464	7.82463
	HUB1	Rsa10039386	5.08993	8.71734	6.61541	8.43585	6.90659	3.91395
	HUB1	Rsa10006236	5.03186	8.06833	7.32363	7.29079	8.34716	3.47037
	UBC1	Rsa10041006	185.224	161.93	82.3147	74.086	48.582	166.66
	UBC1	Rsa10033200	40.0525	48.0539	43.121	39.3871	32.1702	41.605
	REF6	Rsa10041634	1.48748	1.68203	1.33433	2.62368	4.32984	1.59137
	REF6	Rsa10003703	5.89371	7.00785	6.21751	11.0948	10.9354	4.54258
	VIP6	Rsa10041690	21.7186	11.5584	12.7762	11.989	15.771	5.01318
	MAF4	Rsa10041961	5.98183	5.71254	4.20033	1.52189	5.19816	2.26466
	MAF4	Rsa10016138	4.44264	2.3125	0.200461	0.167937	2.64584	0.973111
	MAF4	Rsa10016139	54.9865	21.4473	17.2956	10.4165	18.9091	8.37543
	FLD	Rsa10042861	2.72131	6.83827	6.29926	6.41094	4.96949	4.35108
	FLK	Rsa10043111	17.1499	21.8973	14.2862	17.3791	17.9426	20.7697
	AGL24	Rsa10021770	64.102	49.5448	14.0069	1.92456	49.9234	0
	AGL24	Rsa10036639	18.3929	40.9584	0.877108	0.281114	13.2529	0
	AP1	Rsa10014145	0	0	0	10.5197	0	0
	AP1	Rsa10009795	0	0	0	39.3617	0	0
	AP1	Rsa10024463	0	0	0	39.1257	0	0
	FD	Rsa10026866	0.417663	0	0	0.771213	0.566438	0.129991
	FD	Rsa10026475	1.11745	1.5253	0.565335	0.306868	0.444094	0
	FD	Rsa10037232	3.123	4.77196	0.204286	0.921015	1.67864	0.355029
	FUL	Rsa10033648	0.295128	21.2831	0.17704	6.84387	0.181155	11.4922
	FUL	Rsa10019670	0	47.7704	0	25.185	17.277	114.894
	FUL	Rsa10001156	0	22.0321	11.0996	8.76998	0.00209851	93.6204
	LFY	Rsa10019631	0.0513399	0	0	0.0413722	0	0.0631845
	LFY	Rsa10042200	0	0	0.0499521	1.00155	0	0
	LMI1	Rsa10008822	0	0	0	0.122086	0	0
	LMI1	Rsa10005904	0	0	0	0.880727	0	0
	LMI1	Rsa10008344	0	0.220794	0	0	0	0
	PNY	Rsa10007991	17.2299	47.5005	13.5487	16.0659	3.81326	35.3561
	PNY	Rsa10008744	7.89407	28.1411	1.73526	11.8712	6.54768	19.467
	SAP18	Rsa10039425	75.8695	46.6601	80.3101	49.4494	62.6554	111.655
	SAP18	Rsa10026175	32.3104	18.8715	23.8871	22.439	37.0491	34.5958
	SEP3	Rsa10039896	0	0	0	74.606	0	82.3733
	SEP3	Rsa10040518	0.25079	0.100847	0.127023	171.2	0	64.7978
	SOC1	Rsa10039427	10.1683	72.4533	5.2138	12.2244	2.14408	5.73957
	SOC1	Rsa10006202	0.148692	0.129801	0.00102334	0.00122011	0.00202801	0.00113589
	SPL15	Rsa10029494	0.318856	0.305115	0.197599	1.24582	0.322304	0.435496
	SPL15	Rsa10004652	0.507547	1.42964	0.789649	5.9255	0.404502	2.57039
	SPL3	Rsa10016970	0.532211	1.76697	0	9.76788	2.58311	3.49825
	SPL3	Rsa10004936	1.20556	11.2593	0	13.5227	4.7125	0.728827
	SPL4	Rsa10027473	0	0	0	1.45868	0.234628	0
	SPL4	Rsa10009118	0.574437	1.0751	0	0.68667	0.643815	1.10746
	SPL5	Rsa10034853	0	0	0	0.158603	0	0
	SPL9	Rsa10011266	1.06667	3.97799	0.214934	5.58997	5.81121	0.398505
	SPL9	Rsa10039188	0.379742	4.00557	0	6.10505	2.45912	0.87412
	SVP	Rsa10028999	21.4872	59.2479	4.88054	6.81848	45.8357	3.37169
	SVP	Rsa10010012	4.44068	39.6295	7.01327	0.516002	18.1652	0.669547
	TFL1	Rsa10008825	0	0.369293	0.000994645	0.166647	0	0
	TFL1	Rsa10008347	75.2805	92.1648	9.69852	1.3672	0	2.84444
	TFL1	Rsa10005907	0	0	0	0.114403	0	0
	ESD4	Rsa10015974	3.87148	9.23434	4.1847	6.4056	5.27169	6.94259
	ESD4	Rsa10018142	8.01407	13.7063	9.44508	10.7723	12.5645	15.8794
	FPF1	Rsa10018247	0	0	0.53271	4.22399	0	0
	FPF1	Rsa10033730	0	0	0	8.71915	0	11.6606
	Jmj4	Rsa10004151	5.35948	10.3295	6.76825	11.6713	13.8261	6.91932
	Jmj4	Rsa10021177	5.43848	6.15568	8.05003	7.70077	8.27237	4.10115
	TFL2	Rsa10015132	6.23725	5.43501	8.0422	6.09178	4.80167	3.41634
	TFL2	Rsa10023358	5.62482	2.21979	2.01388	1.99269	2.54587	0.841945
